# Supplementary material for: Assessing the climate change mitigation potential from food waste composting
Source: Sci Rep. 2023 May 10;13:7608. doi: 10.1038/s41598-023-34174-z (PMC10172324; doi:10.1038/s41598-023-34174-z)
Supplement: Supplementary file 2 — Supplementary Information 2. [file 41598_2023_34174_MOESM2_ESM.xlsx]

## Sheet: Sheet1
Feedstock	Bulking agent	Feedstock:bulking agent ratio	System layout	Time of composting process (weeks otherwise indicated)	Method	N2O flux (mg/m2 h)	N2O emission factor	N2O emission factor units	CH4 flux (mg/m2 h)	CH4 emission factor	CH4 emission factor untis	CH4 emission factor units	CO2 flux (mg/m2 h)	CO2 emission factor (kg CO2/ton wet feedstock)	Additional CO2 emission factor units	kg CO2 eq/ton wet feedtstock (Only CH4 and N2O)	Reference
Food waste	Saw dust	2:1.5	Static	21.4286	Laboratory incubation		0.35/0.50	kg N2O-N ton fresh food waste-1/kg N2O-N ton dry food waste-1		-						152.9	He et al 2001
Food waste + composted cattle manure	Saw dust	3:1.5	Static (aeration: 0.7 L min-1)	21.4286			4.02/5.74	kg N2O-N ton fresh food waste-1/kg N2O-N ton dry food waste-1		0.00002/0.00005	kg CH4-C/ton Dry weight	kg CH4-C ton fresh food waste-1/kg CH4-C ton dry food waste-1				1756.17
		3:1.5	Static (aeration: 0.56 L min-1)	21.4286			0.45/0.64	kg N2O-N ton fresh food waste-1/kg N2O-N ton dry food waste-1		0.0003/0.001	kg CH4-C/ton Dry weight	kg CH4-C ton fresh food waste-1/kg CH4-C ton dry food waste-1				194.611
		3:1.5	Static (aeration: 0.14 L min-1)	21.4286			0.13/0.18	kg N2O-N ton fresh food waste-1/kg N2O-N ton dry food waste-1		0.014/0.041	kg CH4-C/ton Dry weight	kg CH4-C ton fresh food waste-1/kg CH4-C ton dry food waste-1				56.1077
Organic fraction of Municipal Solid Wastes	wood chips or pruning wastes	1:2	In Vessel	2-3 months	large open dynamic tunnel		0.048	kg N2O-N/ton fresh Organic Fraction of Municipal Solid Wastes		0.26	kg CH4-C/ton fresh OFMSW	kg CH4-C/ton fresh Organic Fraction of Municipal Solid Wastes				30.3985	Colon et al 2012
		2:3	Confined Windrows	2-3 months			0.048	kg N2O-N/ton fresh Organic Fraction of Municipal Solid Wastes		1.26	kg CH4-C/ton fresh OFMSW	kg CH4-C/ton fresh Organic Fraction of Municipal Solid Wastes				66.6651
		4:1	Anerobic digestion plus compostiong	2-3 months			0.0254545	kg N2O-N/ton fresh Organic Fraction of Municipal Solid Wastes		1.7925	kg CH4-C/ton fresh OFMSW	kg CH4-C/ton fresh Organic Fraction of Municipal Solid Wastes				76.128
		1:2	Turned windrow	2-3 months			0.16	kg N2O-N/ton fresh Organic Fraction of Municipal Solid Wastes		3.28	kg CH4-C/ton fresh OFMSW	kg CH4-C/ton fresh Organic Fraction of Municipal Solid Wastes				188.852
		1:1.3	home composting	2-3 months			0.13	kg N2O-N/ton fresh Organic Fraction of Municipal Solid Wastes		0.12	kg CH4-C/ton fresh OFMSW	kg CH4-C/ton fresh Organic Fraction of Municipal Solid Wastes				61.1434
Home waste (fruits, vegetables and food leftovers)	grass clipping	1:1 and 2.3:1	Aerobic compost vesel	Not defined	Funnel shape static chamber	1.48 (0.014-16.25)	0.00995874	kg N2O-N/ton fresh Home Waste	2.17 (0-38.05)	0.0114563	kg CH4-C/ton fresh OFMSW	kg CH4-C/ton fresh Home Waste	882 (23-5764)			4.76603	Chan et al 2010
		1:1 and 2.3:2	Anaerobic compost vesel	Total of 4 month collection independent on compost stage		1.59 (0-16.37)	0.01029	kg N2O-N/ton fresh Home Waste	9.54 (0-52.9)	0.0478286	kg CH4-C/ton fresh OFMSW	kg CH4-C/ton fresh Home Waste	2950 (91-10069)
		1:1 and 2.3:3	Vermicompost vessel			1.17 (0-24.78)	0.00784825	kg N2O-N/ton fresh Home Waste	4.76 (0-40.9)	0.033325	kg CH4-C/ton fresh OFMSW	kg CH4-C/ton fresh Home Waste	1675(146-5669)			4.63715
Backlyard food waste	Chopped woody yard	1:1, 2:1, 16:1 and 8:1	100x100x80 cm compost heap static	52	Large open dynamic tunnel		0.12	kg N2O-N/ton fresh Organic Fraction of Municipal Solid Wastes		0.59	kg CH4-C/ton fres waste	kg CH4-C/ton fresh Organic Fraction of Municipal Solid Wastes		139		76.1	Amlinger et al 2008
Bio Waste 1			2.2x8.2x1.1-12 m) windrow aerated turned once or twice weekly	9	with total enclosure		0.02	kg N2O-N/ton fresh Organic Fraction of Municipal Solid Wastes		0.22	kg CH4-C/ton fres waste	kg CH4-C/ton fresh Organic Fraction of Municipal Solid Wastes		43		14.4
Bio Waste 2			2.2x8.2x1.1-12 m) windrow aerated turned once or twrice weekly	12			0.07	kg N2O-N/ton fresh Organic Fraction of Municipal Solid Wastes		0.18	kg CH4-C/ton fres waste	kg CH4-C/ton fresh Organic Fraction of Municipal Solid Wastes		115		41.2
Bio Waste	Chopped woody yard	1:1.5	Windrow turned daily	7.5			0.12	kg N2O-N/ton fresh Organic Fraction of Municipal Solid Wastes		0.1995	kg CH4-C/ton fres waste	kg CH4-C/ton fresh Organic Fraction of Municipal Solid Wastes		383		66
		1:1.5	Windrow turned every 3 days	11.5			0.15	kg N2O-N/ton fresh Organic Fraction of Municipal Solid Wastes		0.47	kg CH4-C/ton fres waste	kg CH4-C/ton fresh Organic Fraction of Municipal Solid Wastes		378		85.2
		1:1.5	Windrow turned every 3 days	11.5			0.08	kg N2O-N/ton fresh Organic Fraction of Municipal Solid Wastes		0.27	kg CH4-C/ton fres waste	kg CH4-C/ton fresh Organic Fraction of Municipal Solid Wastes		317		44.8
		1:1.5	Windrow turned once per week	11.5			0.1	kg N2O-N/ton fresh Organic Fraction of Municipal Solid Wastes		0.65	kg CH4-C/ton fres waste	kg CH4-C/ton fresh Organic Fraction of Municipal Solid Wastes		373		67.2
		1:1.5	Windrow turned once per 3 weeks	12.5			0.05	kg N2O-N/ton fresh Organic Fraction of Municipal Solid Wastes		0.7	kg CH4-C/ton fres waste	kg CH4-C/ton fresh Organic Fraction of Municipal Solid Wastes		277		43.7
		100% Food waste	Windrow turned every 3 days	12.5			0.1	kg N2O-N/ton fresh Organic Fraction of Municipal Solid Wastes		0.18	kg CH4-C/ton fres waste	kg CH4-C/ton fresh Organic Fraction of Municipal Solid Wastes		256		51.5
		4:1	Windrow turned every 3 days	12.5			0.04	kg N2O-N/ton fresh Organic Fraction of Municipal Solid Wastes		0.39	kg CH4-C/ton fres waste	kg CH4-C/ton fresh Organic Fraction of Municipal Solid Wastes		134		31.5
		3:2	Windrow turned every 3 days	12.5			0.05	kg N2O-N/ton fresh Organic Fraction of Municipal Solid Wastes		0.11	kg CH4-C/ton fres waste	kg CH4-C/ton fresh Organic Fraction of Municipal Solid Wastes		168		27.2
		1:1.5	Windrow turned every 3 days	12.5			0.11	kg N2O-N/ton fresh Organic Fraction of Municipal Solid Wastes		0.05	kg CH4-C/ton fres waste	kg CH4-C/ton fresh Organic Fraction of Municipal Solid Wastes		235		54.6
		1:4	Windrow turned every 3 days	12.5			0.01	kg N2O-N/ton fresh Organic Fraction of Municipal Solid Wastes		0.1	kg CH4-C/ton fres waste	kg CH4-C/ton fresh Organic Fraction of Municipal Solid Wastes		212		9.5
Source separated organic household waste	Chopped woody yard	1:1 (v/v)	Compost pile turned every 2 to 4 weeks	52	Closed static chamber	11 (0.04-61)			1100 (10-3700)								Beck-Friis 2000
Source separated municipal solid waste	Biofilters: Wood bark cover and shreded roots (<40 mm)	1	Static pile (aerated)	1 to 16	Gradient concentration difference		0.001-0.240	kg N2O-N/ton fresh Municipal Solid Wastes		0.005-8.6	kg CH4-C/ton fres waste	kg CH4-C/ton fresh Municipal Solid Wastes		13.2-208.2		0.63 to 400	Clemens and Cuhls (2003)
Food Waste	Yard trims	1:1 (v/v)	Home composting Wood Bin	21	Static chamber		0.23/0.96	kg N2O-N ton wet food waste-1/kg N2O-N ton dry food waste-1						27		99	Adhikari et al. (2013)
	Yard trims	1:1 (v/v)	Home composting Plastic Bin	21			0.13/0.54	kg N2O-N ton wet food waste-1/kg N2O-N ton dry food waste-1						27		56
	Yard trims	1:1 (v/v)	Home composting mixed ground pile	21			0.23/0.95	kg N2O-N ton wet food waste-1/kg N2O-N ton dry food waste-1						32		97
	Yard trims	1:1 (v/v)	Home composting unmixed ground pile	21			0.17/0.78	kg N2O-N ton wet food waste-1/kg N2O-N ton dry food waste-1		0.0014/0.01	kg CH4-C/ton fres waste	kg CH4-C ton wet food waste-1/kg CH4-C ton dry food waste-1		40		75
Source separated municipal organic waste sorted (separation of impurities), shredded and homogenised.	none	1	Facility scale windrows (24) turned every day days measured over a year. 18000 m3 (biowaste), 100,000 Mg FM input/year.	6 to 10	OP-TDLS (inverse dispersion technique)					0.08 to 0.71	kg CH4-C/ton fres waste	kg CH4-C/ton wet matter					Hrad et al 2014
Household waste (23%) and sewage sludge (12%)	straw	1:3	Facility scale windrows (6) turned once a week. 3600 m3 (biowaste), 16300 Mg FM input/year.		Mobile extractive FTIR (dynamic tracer method)		0.0205198	kg N2O-N/ton wet matter		0.201534	kg CH4-C/ton fres waste	kg CH4-C/ton wet matter		178.425		16	Scheutz et al (2011)
Biowaste	Yard trims		Facility scale: Windrow turned once. Total input: 12000 Mg BW/year	5	Large open dynamic tunnel		0	kg N2O-N/ton wet biowaste		2.7	kg CH4-C/ton fres waste	kg CH4-C/ton wet biowaste				90	Phong (2012)
			Facility scale: Windrow turned once. Total input: 6500 Mg BW/year	47	Large open dynamic tunnel		0.06	kg N2O-N/ton wet biowaste		4.125	kg CH4-C/ton fres waste	kg CH4-C/ton wet biowaste				166
			Facility scale: Windrow turned 6 times. Total input: 6500 Mg BW/year	14	Large open dynamic tunnel		0.05	kg N2O-N/ton wet biowaste		3.975	kg CH4-C/ton fres waste	kg CH4-C/ton wet biowaste				148
			Facility scale: Windrow turned twice a week. Total input: 6500 Mg BW/year	10	Large open dynamic tunnel		0.08	kg N2O-N/ton wet biowaste		1.371	kg CH4-C/ton fres waste	kg CH4-C/ton wet biowaste				69
Shredded local municipal green-waste	Grass clippings and shrub, tree trimmings, woodchips	N/A	Facility scale: Windrow turned pile Total input: 22.1 Mg. Weekly turned	8	Micrometeorological mass balance		0.0002/0.0003	kg N2O-N/ton wet compost		1.9/3.18	kg CH4-C/ton fres waste	Kg CH4-C ton wet compost-1/KgCH4-C ton dry compost-1		619/371		69/115	Kent et al 2019
Organic fraction of Municipal Solid Wastes	Brush, leaves and grass clippings	1:1.5	Windrow turned twice a week and covered	10			0.023/0.06	Kg N2O-N ton wet compost-1/Kg N2O-N ton dry compost-1		0.15/0.38	kg CH4-C/ton fres waste	Kg CH4-C ton wet compost-1/KgCH4-C ton dry compost-1		44		14.1771	Helmann et al 1997
source segregated household waste (SSHW) (non meat kitchen waste)	green waste	unknown	Compost after 7 days of pre composting	13		0.17(0.01-0.60)	0.003	kg N2O-N/ton wet biowaste	3.0(0.1-6.6)	0.068	kg CH4-C/ton fres waste	kg CH4-C/ton wet biowaste					Hobson et al 2005
	green waste	unknown	Vermi compsot after 7 days of precomposting	13		0.70(0.1-1.5)	0.011	kg N2O-N/ton wet biowaste	0.1(0-0.4)	0.002	kg CH4-C/ton fres waste	kg CH4-C/ton wet biowaste
Food waste	Yard trims and woodchip	1:4.5 (v/v)	Facility scale: Windrow turned pile total input: 14.7 MT and 28.1 MT of food	11	Micrometeorological mass	-3.2E-05 to 2.2E-05	0.014	kg N2O-N/ton wet food wastea	-2.87 to 7.49	10.1	kg CH4-C/ton fres waste	kg CH4-C/ton wet food wastea	0 to 237.64	662	kg CO2/ton wet food wastea	372.409	This work
			waste and yard debree, respectively. Pile weekly turned.		balance		0.013	kg N2O-N/ton wet food wasteb		8.8		kg CH4-C/ton wet food wasteb		596	kg CO2/ton wet food wasteb	324.826
							0.004/0.010	Kg N2O-N ton wet compost-1/Kg N2O-N ton dry compost-1 a		3.08/5.90		Kg CH4-C ton wet compost-1/Kg CH4-C ton dry compost-1 a		55.2/105.64	Kg CO2-C ton wet compost-1/Kg CO2-C ton dry compost-1 a
							0.004/0.009	Kg N2O-N ton wet compost-1/Kg N2O-N ton dry compost-1 b		2.68/5.14		Kg CH4-C ton wet compost-1/Kg CH4-C ton dry compost-1 b		49.71/95.14	Kg CO2-C ton wet compost-1/Kg CO2-C ton dry compost-1 b
a calculated integrating daily mean flux values
b calculated integrating daily median flux values
